# Supplementary material for: Enhanced Mitochondrial Dynamics and Reactive Oxygen Species Levels with Reduced Antioxidant Defenses in Human Epicardial Adipose Tissue
Source: Metabolites. 2025 Jul 16;15(7):481. doi: 10.3390/metabo15070481 (PMC12300022; doi:10.3390/metabo15070481)
Supplement: Supplementary file 1 [file metabolites-15-00481-s001.zip]

Archive with 1 entries (1 files):
- metabolites-3715746-supplementary.pdf
